# Supplementary material for: Functional characterisation of naturally occurring mutations in human melanopsin
Source: Cell Mol Life Sci. 2018 Apr 26;75(19):3609–24. doi: 10.1007/s00018-018-2813-0 (PMC6133154; doi:10.1007/s00018-018-2813-0)
Supplement: Supplementary file 1 — Data S1. Properties of 96 missense mutations in the OPN4 gene identified from dbSNP (Build 140). (XLSX 15 kb) [file 18_2018_2813_MOESM1_ESM.xlsx]

## Sheet: Sheet1
	96 hOPN4 missense variants in dbSNP (Build 140)
	Mutation	ID	Conservation between Species	Location in Protein	Validation	MAF
								Abbreviations
	S5L	rs143330369	Conserved in Mammals	NT	1K Genomes, Multiple Submissions	0.001		MAF = Minor Allele Frequency (eg: 0.04 means minor allele observed in 4% of genotyped individuals).
	P7Q	rs148229125	Not conserved	NT	Multiple Submissions			1K Genomes = 1000 Genomes Project (1000 Genomes Project Consortium, 2015).
	V9A	rs558565190	Not conserved	NT	1K Genomes, Multiple Submissions	0.0002		NT = N-terminus
	P10L	rs2675703	Not conserved	NT	1K Genomes, Multiple Submissions	0.078		TM = Transmembrane Helix
	A21S	rs552813212	Not conserved	NT	1K Genomes, Multiple Submissions	0.0002		IL = Intracellular Loop 2
	R41Q	rs771237976	Not conserved	NT	Multiple Submissions			EL = Extracellular Loop 2
	R41P	rs771237976	Not conserved	NT	Multiple Submissions			CT = C-terminus
	P43A	rs375718325	Not conserved	NT	Multiple Submissions			H8 = Helix 8
	T52I	rs375209241	Conserved in Opn4M	NT	Multiple Submissions
	A55V	rs137859210	Conserved in Mammals	NT	Multiple Submissions
	A56T	rs192643153	Conserved in Mammals	NT	1K Genomes, Multiple Submissions	0.001
	T62M	rs185200496	Conserved in Opn4M	NT	1K Genomes, Multiple Submissions	0.001
	H68P	rs753064364	Conserved in Opn4M	NT	Multiple Submissions
	T83M	rs202029105	Conserved in Opn4M, T/I in Opn4X	TM1	1K Genomes, Multiple Submissions	0.0002
	T90M	rs201532005	Conserved in Opn4M	TM1	1K Genomes, Multiple Submissions	0.0002
	F95L	rs573102269	Conserved in all species	TM1	1K Genomes, Multiple Submissions	0.0002
	F95Y	rs760967151	Conserved in all species	TM1	Multiple Submissions
	R102W	rs543587644	Conserved in most species (Q in chicken)	IL1	Multiple Submissions
	R102Q	rs375300822	Conserved in most species (Q in chicken)	IL1	1K Genomes, Multiple Submissions	0.0002
	L112I	rs751704144	Conserved in all species	TM2	Multiple Submissions
	V126L	rs201523315	Conserved in Opn4M	TM2	1K Genomes, Multiple Submissions	0.0002
	E144K	rs371561135	Conserved in Opn4M	TM3	1K Genomes, Multiple Submissions	0.0002
	Y146C	rs200099863	Conserved in all species	TM3	1K Genomes, Multiple Submissions	0.0002
	Y146F	rs200099863	Conserved in all species	TM3	1K Genomes, Multiple Submissions	0.0002
	L161R	rs763437689	Conserved in all species	TM3	Multiple Submissions
	T162M	rs140087560	Conserved at T/M in Opn4M, L/M in Opn4X	TM3	Multiple Submissions
	R168C	rs143641898	Conserved in all species	TM3	Multiple Submissions	0.0005
	P175L	rs370421133	Conserved in all species	IL2	Multiple Submissions
	A182V	rs139556219	Not conserved	IL2	Multiple Submissions
	S183P	rs151123640	Conserved in most species (T in amphioxus)	IL2	1K Genomes, Multiple Submissions	0.0002
	S183A	rs151123640	Conserved in most species (T in amphioxus)	IL2	1K Genomes, Multiple Submissions	0.0002
	R186H	rs141089672	Conserved in most species (K in Chicken/Zebrafish M1)	IL2	Multiple Submissions	0.0005
	A187E	rs200719705	Not conserved	IL2	Multiple Submissions
	A187V	rs200719705	Not conserved	IL2	Multiple Submissions
	V194I	rs368062538	Not conserved	TM4	1K Genomes, Multiple Submissions	0.0002
	V194L	rs368062538	Not conserved	TM4	1K Genomes, Multiple Submissions	0.0002
	V194F	rs368062538	Not conserved	TM4	1K Genomes, Multiple Submissions	0.0002
	S202N	rs771769205	Conserved in most species (A in amphioxus)	TM4	Multiple Submissions
	G208S	rs549998450	Conserved in all species	TM4	1K Genomes, Multiple Submissions	0.0002
	A211T	rs367851084	Conserved in Opn4M, S in Opn4X	EL2	Multiple Submissions
	A211P	rs367851084	Conserved in Opn4M, S in Opn4X	EL2	Multiple Submissions
	V213M	rs202171086	Conserved in most species (I in Lizard and Zebrafish Opn4X)	EL2	1K Genomes, Multiple Submissions	0.0002
	G216R	rs201432667	Conserved in all species	EL2	1K Genomes, Multiple Submissions	0.0002
	T229K	rs115439401	Conserved in Opn4M, S/T in Opn4X	EL2	1K Genomes, Multiple Submissions	0.0002
	T229M	rs115439401	Conserved in Opn4M, S/T in Opn4X	EL2	1K Genomes, Multiple Submissions	0.0002
	V232M	rs143017128	Conserved in Opn4M, N in Opn4X	EL2	1K Genomes, Multiple Submissions	0.0002
	V232A	rs543378130	Conserved in Opn4M, N in Opn4X	EL2	1K Genomes, Multiple Submissions	0.0002
	R233H	rs376729483	Conserved in most species (K in Zebrafish Opn4X)	TM5	Multiple Submissions
	R233L	rs376729483	Conserved in most species (K in Zebrafish Opn4X)	TM5	Multiple Submissions
	A234V	rs199722703	Conserved in Opn4M, S in Opn4X	TM5	1K Genomes, Multiple Submissions	0.0002
	V243M	rs148282551	Conserved in most species (M in amphioxus)	TM5	Multiple Submissions
	V243L	rs148282551	Conserved in most species (M in amphioxus)	TM5	Multiple Submissions
	V243G	rs369240840	Conserved in most species (M in amphioxus)	TM5	Multiple Submissions
	F244L	rs372288717	Conserved in all species	TM5	Multiple Submissions
	G266E	rs576858032	Conserved in mammals, S/G/N in non-mammals	IL3	1K Genomes, Multiple Submissions	0.0002
	G266A	rs576858032	Conserved in mammals, S/G/N in non-mammals	IL3	1K Genomes, Multiple Submissions	0.0002
	R267W	rs201905519	Not conserved	IL3	1K Genomes, Multiple Submissions	0.0002
	W283C	rs145634412	Not conserved	IL3	1K Genomes, Multiple Submissions	0.001
	R285Q	rs137979675	Not conserved	IL3	Multiple Submissions
	R287W	rs142548175	Not conserved	IL3	Multiple Submissions
	R287Q	rs377404718	Not conserved	IL3	1K Genomes, Multiple Submissions	0.0002
	R287L	rs377404718	Not conserved	IL3	1K Genomes, Multiple Submissions	0.0002
	E291K	rs375395379	Conserved in all species	IL3/TM6	Multiple Submissions
	F305L	rs371493155	Conserved in mammals, Y/F in non-mammals	TM6	Multiple Submissions
	S308F	rs559392371	Conserved in all species	TM6	1K Genomes, Multiple Submissions	0.001
	A319G	rs555049946	Conserved in most species (G in cow and amphioxus)	TM6	1K Genomes, Multiple Submissions	0.0002
	A324T	rs574631617	Conserved as S/A in most species	EL3	1K Genomes, Multiple Submissions	0.0002
	V326I	rs144213090	Conserved as V/I in Opn4M, not conserved in Opn4X	EL3	1K Genomes, Multiple Submissions	0.001
	S333L	rs370996195	Conserved in most species (T in Xenopus, Zebrafish Opn4X)	TM7	1K Genomes, Multiple Submissions	0.001
	H345Q	rs184720512	Conserved in Opn4M, Y in Opn4X	TM7	1K Genomes, Multiple Submissions	0.0002
	I352T	rs142432317	Conserved in all species	TM7	Multiple Submissions
	Y357C	rs372004343	Conserved in most species (F in amphioxus)	H8	Multiple Submissions
	L365V	rs34191521	Conserved in mammals, not in non-mammals	H8	1K Genomes, Multiple Submissions	0.039
	L368V	rs61735658	Conserved in all species	CT	Multiple Submissions
	R376H	rs35130918	Not conserved	CT	1K Genomes, Multiple Submissions	0.002
	R377W	rs147596527	Not conserved	CT	Multiple Submissions
	R377Q	rs142050572	Not conserved	CT	1K Genomes, Multiple Submissions	0.0002
	R380C	rs535877312	Not conserved	CT	1K Genomes, Multiple Submissions	0.0002
	R380H	rs150092638	Not conserved	CT	Multiple Submissions
	S384N	rs751062041	Not conserved	CT	Multiple Submissions
	R390H	rs575739858	Conserved in most species (Q in Zebrafish X2 and S in Amphioxus)	CT	1K Genomes, Multiple Submissions	0.0002
	T392R	rs776209626	Conserved as S/T in most species	CT	Multiple Submissions
	T392M	rs776209626	Conserved as S/T in most species	CT	Multiple Submissions
	T394I	rs1079610	Conserved as S/T in most species	CT	1K Genomes, Multiple Submissions	0.247
	R406W	rs3740337	Not conserved	CT	1K Genomes, Multiple Submissions	0.23
	R407T	rs781478047	Not conserved	CT	Multiple Submissions
	R408G	rs199878852	Conserved in mammals, not conserved in non-mammals	CT	1K Genomes, Multiple Submissions	0.0002
	R408C	rs199878852	Conserved in mammals, not conserved in non-mammals	CT	1K Genomes, Multiple Submissions	0.0002
	A426T	rs143623676	Not conserved	CT	Multiple Submissions
	G444D	rs12262894	Not conserved	CT	1K Genomes, Multiple Submissions	0.013
	H459Q	rs141877399	Not conserved	CT	Multiple Submissions
	E460K	rs368037081	Not conserved	CT	Multiple Submissions
	E460Q	rs368037081	Not conserved	CT	Multiple Submissions
	E462K	rs571654939	Not conserved	CT	1K Genomes, Multiple Submissions	0.0002
	T467S	rs369208074	Not conserved	CT	Multiple Submissions
	P476L	rs35891072	Not conserved	CT	1K Genomes, Multiple Submissions	0.0002
